# Supplementary material for: Assessment of Static Balance with and Without Cognitive Dual Task in Children with Haemophilia: A Cross-Sectional Study
Source: J Funct Morphol Kinesiol. 2026 Feb 6;11(1):67. doi: 10.3390/jfmk11010067 (PMC12921909; doi:10.3390/jfmk11010067)
Supplement: Supplementary file 1 [file jfmk-11-00067-s001.zip]

Archive with 2 entries (2 files):
- Dataset S1. Static Balance Children Haemophilia Dataset.xlsx
- File S1. README.pdf
