# Supplementary material for: Assessment of Static Balance with and Without Cognitive Dual Task in Children with Haemophilia: A Cross-Sectional Study
Source: J Funct Morphol Kinesiol. 2026 Feb 6;11(1):67. doi: 10.3390/jfmk11010067 (PMC12921909; doi:10.3390/jfmk11010067)
Supplement: Supplementary file 1 [file jfmk-11-00067-s001.zip › Dataset S1. Static Balance Children Haemophilia Dataset.xlsx]

## Sheet: Data
Group	Participant	BB_OSI	BB_TV	BB_SA	UBD_OSI	UBD_TV	UBD_SA	UBDND_OSI	UBDND_TV	UBDND_SA	BB_TD_OSI	BB_TD_TV	BB_TD_SA	UBD_TD_OSI	UBD_TD_TV	UBD_TD_SA	UBDND_TD_OSI	UBDND_TD_TV	UBDND_TD_SA
0	P01	0.848505	1.89188	0.402011	1.30983	8.32702	3.07059	2.59726	12.7991	9.74269	0.910252	2.53792	0.698334	2.11587	15.2721	10.592	1.55791	9.91442	4.19374
0	P02	0.757472	2.20813	0.538349	1.30319	6.43189	2.66461	1.62608	7.24868	3.53549	2.8585	6.38272	4.66765	1.88553	9.56594	5.48345	1.9373	12.5996	8.09
0	P03	0.685628	1.60482	0.284388	1.60449	5.96187	2.45676	1.73698	5.96465	3.09601	0.918339	2.33341	0.625111	1.5157	5.67594	3.01328	1.50238	7.5751	3.84101
0	P04	1.3372	2.46104	0.899433	1.36244	4.62281	1.75815	1.19483	4.60933	1.52229	1.34045	3.96355	1.70691	1.19244	5.61585	1.82855	1.46612	6.37658	2.63408
0	P05	0.557357	1.51872	0.223144	0.949363	4.33781	1.24721	1.06625	4.93766	1.5754	1.18608	1.99863	0.661173	1.29408	5.66352	2.2213	1.21115	5.78356	2.11823
0	P06	0.437262	1.55661	0.202214	1.8609	7.4636	4.05651	1.6246	6.87177	3.119	0.768629	2.28482	0.492516	1.3996	7.18505	3.23268	1.49108	6.36321	3.041
0	P07	1.11967	1.42828	0.448301	1.08345	4.49946	1.38972	1.18806	5.17494	1.77553	1.58838	4.23823	2.0487	1.10693	3.25963	1.1038	1.24807	6.34215	2.68226
0	P08	0.976321	2.32107	0.495662	1.37731	7.16024	3.35043	1.0995	6.28777	2.22733	0.633307	2.31437	0.404986	1.01394	6.90766	2.06581	1.52007	8.8326	4.22106
0	P09	0.540685	1.60308	0.251461	1.30373	6.42393	2.48688	0.967121	6.72267	2.0551	0.626725	2.0174	0.359149	0.985527	7.07367	2.0615	0.845431	6.64542	1.78283
0	P10	0.750474	1.73445	0.358631	1.59551	11.0978	5.70893	1.37478	10.9132	4.71113	1.47978	2.96007	1.20015
0	P11	0.879845	2.07659	0.513331	1.79317	14.2994	7.78251	1.83044	15.3007	8.13412	2.61588	4.10991	2.78144	1.99565	18.8451	11.9723	2.34415	15.1863	10.081
0	P12	0.820672	2.2732	0.527814	1.49625	4.59667	1.86429	1.44774	6.51258	2.83408	0.692382	2.52918	0.512355	1.17303	4.61908	1.55259	1.35788	6.50227	2.4172
0	P13	0.521785	1.98726	0.297787	1.05563	3.59388	1.19356	1.14667	4.39473	1.32911	2.31304	5.92044	2.66916
0	P14	0.520712	2.32035	0.350277	1.18948	7.82818	2.773	0.950285	8.06721	1.96098	0.40264	2.52671	0.28284	1.30271	7.85005	2.60598	1.28352	11.9088	4.34661
0	P15	0.406991	2.2404	0.248769	0.990239	6.33219	1.85905	1.08196	7.18041	2.48065	1.72134	4.55892	1.83889	1.23213	8.41321	3.27837	1.22937	7.83032	2.86483
0	P16	1.01857	2.03755	0.521072	2.08914	8.16199	4.92413	1.57778	6.39621	2.22146	1.13321	2.41035	0.791267	1.78808	6.97902	3.34049	2.40344	8.91623	4.91199
0	P17	0.820585	2.62309	0.627295	1.171	6.32623	2.11532	1.24354	7.27945	2.55955	0.892929	3.12972	0.803305	1.22931	6.88797	2.48988	1.16433	7.08575	2.59455
0	P18	0.951106	1.8745	0.469677	1.69829	9.37234	5.34061	1.06424	7.38718	2.67029	1.18009	2.2374	0.613408	1.26838	6.84797	2.77623
0	P19	0.56522	2.12613	0.316729	1.41285	8.69043	3.70843	1.51611	7.13705	2.79582	0.789667	2.2776	0.501369	1.32845	8.93902	3.38161	1.38619	10.9169	4.69716
0	P20	0.512066	1.81043	0.284035	1.66833	10.4452	4.92704	1.50121	8.84131	4.19491	1.66327	3.12787	1.41235	1.39175	8.33077	3.65487	1.4222	8.28889	3.89381
0	P21	0.688775	2.63563	0.548753	1.37507	6.77029	2.77569	1.4213	7.218	3.22146	0.971669	3.16234	0.843609	1.56841	8.63632	4.0898	1.78557	9.91476	5.19097
0	P22	1.16836	2.46457	0.731311	1.38855	8.70799	4.02817	1.19077	8.05709	2.96995	1.17469	4.17647	1.27186
0	P23	0.872859	2.13183	0.42743							1.12262	2.49871	0.803021
0	P24	1.39087	2.70252	0.935789	1.6413	9.15474	4.47056	1.3142	7.66449	2.9147	1.13763	3.09882	0.933074	1.79188	8.9136	4.20317	1.74489	11.9784	7.4798
0	P25	0.61721	2.45656	0.427631	1.48502	8.06583	3.929	1.53138	8.22144	3.51938	0.865208	2.96394	0.693273	1.36192	5.56445	2.19047	1.40167	7.07461	3.00064
0	P26	0.993175	2.74884	0.807708	1.73929	11.4859	6.16335	2.24067	13.773	8.82757	0.406376	2.32739	0.257797	1.41521	8.31631	3.39421	1.11162	9.09487	2.8761
0	P27	0.645736	2.97064	0.505482							1.49698	5.37801	2.0685
0	P28	1.36938	3.41799	0.889416	3.00859	14.6712	13.8034	1.16734	8.30405	2.83932	0.90839	3.94072	1.10402	1.635	11.9619	5.14399	1.497	11.348	5.04901
0	P29	0.735606	3.18955	0.706423	1.9305	14.9673	8.22636	2.01094	14.0873	6.82202	0.50591	2.94285	0.38831	1.59132	12.5602	5.10784	1.98542	13.587	6.75863
0	P30	0.535097	2.23915	0.349703	1.78551	12.9565	7.69027	3.13892	19.6196	18.74	0.839658	3.12757	0.698591	1.7215	12.3698	6.35179	1.44295	10.7144	4.85079
0	P31	0.454869	1.89367	0.214707	1.30943	5.74469	2.20815	1.52432	8.24064	4.15858	0.616667	2.39412	0.368219	1.86685	9.80709	5.90167	1.28961	8.19348	3.26465
0	P32	0.396303	1.8624	0.194238	1.18347	7.47881	2.54178	1.33007	7.81524	3.54865	0.721118	2.1217	0.418242	1.21267	7.75863	2.81877	1.18202	6.85328	2.49747
0	P33	0.527365	1.74223	0.240483	1.20088	4.88175	1.71658	1.10822	4.23734	1.40743	0.782494	3.29936	0.809647	1.01501	5.04954	1.44514
0	P34	1.03242	1.65529	0.487962	1.26996	6.35601	2.40099	1.10453	5.56894	1.84563	0.803599	1.9123	0.385657	0.872495	5.34693	1.36399	0.937429	5.19303	1.34996
0	P35	0.654319	2.54813	0.457487	1.51492	7.56966	3.50367	1.48243	6.8833	3.43407	1.79109	4.49949	1.64989	1.46094	8.42135	3.58262	1.53257	10.9939	4.92742
1	P36	0.60961	2.05203	0.351802	1.0955	5.48616	1.78497	1.178	5.68575	2.07948	1.35447	3.86238	1.06507	1.33125	6.85329	2.49361	1.54439	7.3016	3.24053
1	P37	1.29973	1.89683	0.698511	1.08129	5.14018	1.71325	1.24753	4.30232	1.63578	1.74622	2.72192	1.18508	1.16574	5.39703	2.07732	1.08763	4.74266	1.54785
1	P38	1.50544	2.15919	0.907507	0.9956	6.63501	1.9678	1.52522	7.34645	3.4554	0.657156	1.73501	0.309068	0.850745	5.0339	1.16226	0.880707	4.68064	1.2845
1	P39	0.392136	1.93331	0.223799	1.58055	8.1773	4.90801	1.02828	5.53292	1.74989	1.5075	4.98236	1.70551	1.11264	5.73363	1.9349	1.16259	4.57529	1.52332
1	P40	0.684109	1.95167	0.366023	1.8569	7.2877	3.78475	1.1061	4.66338	1.46173	1.41594	3.67372	1.36926	1.66916	6.58747	2.98122	1.52301	4.59721	1.68151
1	P41	1.12249	1.02242	0.251151	0.843719	4.05036	0.837142	0.852111	4.96599	1.11452	0.835073	0.989784	0.225547	0.826931	3.13821	0.659741	0.908096	3.25163	0.846258
1	P42	0.625258	1.75305	0.318806	1.15819	6.23486	2.19626	1.24316	7.06691	2.78068	0.797458	4.83359	0.743336	1.03849	6.28399	1.86158	1.11964	6.14254	1.68378
1	P43	0.611014	2.28684	0.436562	1.14752	7.17602	2.60604	1.12731	5.69042	1.9377	0.604783	2.39192	0.455387	0.881326	5.86334	1.58543	0.815634	4.7303	1.16945
1	P44	0.507536	2.67454	0.334646	0.959148	6.63308	1.94603	2.34789	10.9069	10.6536	0.853361	2.85563	0.746972	1.04129	6.13453	1.93862	1.12621	8.97974	3.38502
1	P45	0.834444	2.29594	0.630661	1.50666	6.71325	3.11313	1.55225	6.41084	3.12158	0.709115	2.22126	0.484911	1.09799	6.32957	1.87652	1.03967	6.25716	2.02378
1	P46	0.744476	2.62319	0.619105	1.27862	7.19759	2.45212	1.76038	8.21225	4.74169	0.646373	3.27828	0.566841	0.875257	7.94729	1.94397	0.980648	6.90826	1.95127
1	P47	0.697737	1.71907	0.304658	1.19679	4.98157	1.95358	1.23397	7.07015	2.89981	0.441125	1.89322	0.226927	1.30869	4.51582	1.71047	1.08258	6.22555	2.08409
1	P48	0.599402	2.20359	0.3539	1.23281	4.94885	1.80311	0.966794	4.512	1.38863	0.930585	2.23675	0.550461	1.03547	5.07622	1.62823	1.20573	5.08255	1.77897
1	P49	0.448259	1.61208	0.202588	0.906498	4.71767	1.35156	1.26173	5.32674	2.17348	2.07243	5.08528	2.17121				1.1366	5.47457	2.03987
1	P50	0.68028	1.98856	0.379073	1.12854	5.78477	1.8487	0.947095	4.69763	1.30386	1.13333	2.17876	0.703237	1.00263	4.64962	1.3741	1.27454	4.59219	1.76514
1	P51	0.779331	2.94948	0.612868	1.68931	11.2337	6.08516	1.24297	10.3277	4.19852	0.527153	2.42099	0.333412	1.54449	15.0933	8.00399	1.25504	9.86337	3.60014
1	P52	0.761456	2.63719	0.57177	2.24684	15.078	8.09954	2.81262	10.8362	9.36704	0.680105	2.62137	0.490788
1	P53	0.48117	1.68646	0.189704	1.51421	5.72493	2.26176	1.70161	6.11396	2.67773	0.62736	1.86914	0.349396	1.26226	4.51277	1.63513
1	P54	0.653011	2.02921	0.385674	1.44555	6.54253	2.92644	1.59247	5.86135	2.70011	0.615089	2.10435	0.348252	1.2817	6.74514	2.46738	2.52976	9.29172	6.84328
1	P55	0.421516	1.79248	0.205745	1.31583	5.84055	2.19492	1.41164	6.07332	2.53688	0.623714	2.01715	0.311591	1.01362	5.91212	1.60943	1.16004	6.48906	2.42912
1	P56	0.749605	3.23149	0.637896	1.44826	7.21785	3.16207	1.13228	6.23279	2.26909	1.25791	4.22351	1.37792	1.08363	6.18675	2.01069	1.29531	7.54036	2.91504
1	P57	0.374817	1.92875	0.201581	1.03397	4.7384	1.57278	1.09128	4.55085	1.36875	0.442875	2.40824	0.313644	0.949366	5.95498	1.54501	1.00047	6.71094	1.80757
1	P58	0.444656	1.48463	0.173806	0.965971	4.7081	1.45857	0.903498	4.96977	1.31468	1.3607	2.57016	0.91545	0.884951	6.63045	1.72029	0.803408	5.6647	1.22178
1	P59	0.612085	2.83255	0.468602	1.18493	7.01713	2.41705	1.42865	8.05168	3.2222	0.456611	1.93291	0.271454	0.990592	5.87794	1.77981	1.13022	9.07502	2.93823
1	P60	0.697112	1.99886	0.340342	1.12954	6.99844	2.22428	1.57828	8.46461	3.8997	1.25754	2.54267	0.882047	1.34631	6.71278	2.50853	1.38135	7.09286	2.86223
1	P61	1.18437	2.19233	0.650642	0.889159	4.5819	1.11123	1.91012	6.10603	3.70552	0.571581	2.09434	0.335334	1.12335	5.12116	1.67094	1.65248	4.92977	2.4871
1	P62	0.802877	1.94479	0.45114	1.11065	4.38625	1.49168	1.21563	4.33149	1.58091	0.496403	1.89243	0.230275	0.959142	5.6909	1.53667	0.986444	4.41063	1.27422
1	P63	0.449836	1.97591	0.234142	1.51695	5.75998	2.67296	1.594	6.00392	2.83682	0.920059	2.59904	0.62004	0.932912	4.44471	1.17147
1	P64	0.542378	2.44302	0.371529	1.00374	7.80978	2.33232	1.3363	9.14371	4.2298	0.575687	3.02206	0.458861				1.23022	7.49543	2.55837
1	P65	0.579672	2.85017	0.487996	1.36578	6.72235	2.26685	1.22952	7.77919	2.76139	1.12946	4.49903	1.23874	0.997442	7.84743	2.32329	1.1661	8.85666	3.42781
1	P66	0.815458	2.41784	0.546893	1.30319	6.56449	2.61237	1.55787	8.14092	4.20927	0.487349	2.66485	0.363875	1.77495	9.20841	4.55726	1.2926	8.96526	3.8652
1	P67	0.463121	2.56818	0.280489	1.52377	9.46562	4.83751	1.19744	7.31222	2.62203	0.509736	2.57559	0.358285	1.85594	10.5791	6.15235	1.82445	9.43338	4.76564

## Sheet: Description
Variable	Description	Units
Group	Study group: 0, with haemophilia; 1, without haemophilia
Participant	Participant identifier
BB_OSI	Bipedal Balance Simple Task: Overall Stability Index	cm
BB_TV	Bipedal Balance Simple Task: Total velocity of COP	cm/s
BB_SA	Bipedal Balance Simple Task: COP sway area	cm2
UBD_OSI	Unipedal Balance Dominant Simple Task: Overall Stability Index	cm
UBD_TV	Unipedal Balance Dominant Simple Task: Total velocity of COP	cm/s
UBD_SA	Unipedal Balance Dominant Simple Task: COP sway area	cm2
UBDND_OSI	Unipedal Balance Non-Dominant Simple Task: Overall Stability Index	cm
UBDND_TV	Unipedal Balance Non-Dominant Simple Task: Total velocity of COP	cm/s
UBDND_SA	Unipedal Balance Non-Dominant Simple Task: COP sway area	cm2
BB_TD_OSI	Bipedal Balance Dual Task: Overall Stability Index	cm
BB_TD_TV	Bipedal Balance Dual Task: Total velocity of COP	cm/s
BB_TD_SA	Bipedal Balance Dual Task: COP sway area	cm2
UBD_TD_OSI	Unipedal Balance Dominant Dual Task: Overall Stability Index	cm
UBD_TD_TV	Unipedal Balance Dominant Dual Task: Total velocity of COP	cm/s
UBD_TD_SA	Unipedal Balance Dominant Dual Task: COP sway area	cm2
UBDND_TD_OSI	Unipedal Balance Non-Dominant Dual Task: Overall Stability Index	cm
UBDND_TD_TV	Unipedal Balance Non-Dominant Dual Task: Total velocity of COP	cm/s
UBDND_TD_SA	Unipedal Balance Non-Dominant Dual Task: COP sway area	cm2
	COP: center of pressure
